# Supplementary material for: Modulation of pulmonary IL-21 expression during latent TB and M. tuberculosis/SIV coinfection
Source: JCI Insight. 2026 May 5;11(12):e199217. doi: 10.1172/jci.insight.199217 (PMC13313536; doi:10.1172/jci.insight.199217)
Supplement: Supporting data values [file jciinsight-11-199217-s060.xlsx]

## Sheet: Figure 1B
	LTBI					cART naïve									cART					cART+3HP
Pre-infection	0.5	0.5	0.5	0.5		0.5	0.5	0.5	0.5	0.5	0.5	0.5	0.5		0.5	0.5	0.5	0.5		0.5	0.5	0.5	0.5	0.5	0.5
3	0.5	0.5	0.5	0.5		0.5	0.5	0.5	0.5	0.5	0.5	0.5	0.5		0.5	0.5	0.5	0.5		0.5	0.5	0.5	0.5	0.5	0.5
9	0.5	0.5	0.5	0.5		0.5	0.5	0.5	0.5	0.5	0.5	0.5	0.5		0.5	0.5	0.5	0.5		0.5	0.5	0.5	0.5	0.5	0.5
11	0.5	0.5	0.5	0.5		1.53	0.5	0.5	0.5	0.5	0.5	0.5	0.5		0.5	0.6	0.5	0.5		0.5	0.5	0.5	0.5	0.5	0.5
13	0.5	0.5	0.5	0.5		11.55	10.5	20.5	13	10.51	10.57	3.47	4.91		3.1	0.6	0.9	0.5		0.5	0.5	0.5	0.5	0.5	0.5
15	0.5	0.5	0.5	0.5		25.84	8.5	23.5	18	16.58	24.47	28.5	18.78		1.9	0.6	1.8	3.8		0.5	0.8	0.5	0.5	0.5	0.5
17	0.5	0.5	0.5	0.5		22.21	20.5	11.5	22	14.95	9.54	20.5	16.44		1	0.6	1.3	2.7		0.5	0.5	0.5	0.5	0.5	0.5
19	0.5	0.5	0.5	0.5											0.6	0.7	0.8	0.7			0.2	0.4	0.1	0.1	0.8
21	0.5	0.5	0.5	0.5																	0.3	0.5	0.1	0.2	0.9
23																					0.2	0.4	0.1	0.1	1.12

## Sheet: Figure 1C
	LTBI					cART naive									cART					cART+3HP
Pre-infection	100	100	100	100		100	100	100	100	100	100	100	100		100	100	100	100		100	100	100	100	100	100
wk 3	105.4	99.7	104.1	95.9		100.57	103.15	100.17	100.8	102.2	101.1	102.2	102.8		95.06	107.36	94.41	104.45		95.69	96.45	97.87	108.52	95.93	96.52
wk 11	104.3	100	104.2	101		110.71	109.23	115.47	108.3	103.1	92.7	96.7	95.2		96.25	113.02	94.74	94.44		86.21	99.29	107.8	97.22	98.26	99.13
Necropsy	107.4	101.3	102	100		98.57	113.85	114.41	101.7	108	84.2	115.7	96.3		96.21	92.49	99.66	95.73		82.41	99.29	109.97	100.32	100.23	102.98

## Sheet: Figure 1D
	LTBI					cART naive									cART					cART+3HP
Pre-infection	100.5	100.7	100	100		100	100	100	100	100	100	100	100		100	100	100	100		100	100	100	100	100	100
wk 3	100.5	101.4	102.6	102.5		102.4	101.4	101.4	102.6	100.8	102.4	100.5	100.6		98.1	99	98.1	100		100	100	100	99	102	99
wk 11	101.3	102.2	103.7	102		102.4	102.5	101.2	103.5	102.4	102.3	100.8	100.5		98.1	97.1	100	100		101	99	100	101	100	99
Necropsy	101.4	100	103.4	100.2		101.2	102.1	102.5	106.6	101.6	101.9	102.7	101.7		100	97.1	99	99		99	96	102	101	100	100

## Sheet: Suppl. Figure 1A
LTBI	cART-naive	cART	cART+3HP
0	1.8	3.65	1.6
2.4	0	0	0
0	2.32	2.68	0
0	0	3.62	0
	3.5		0
	4.72		0
	4.98
	4.38

## Sheet: Suppl. Figure 1B
LTBI	cART-naive	cART	cART+3HP
0	3.8	2.4	0
0	4.2	3.3	0
0	5.2	3.2	0
0	4.3	0	0
2.74	4	0	0
2.4	3.38	0	0
0	4.06	0	0
0	4.6	0
0	4.2	0
	5.61	0
	5.8	0
	5.5	0
	4.9	4.2
	4.8	2.4
	5.9	4.9
	3.7	0
	4.3	0
	5.1	0
	2.96	1.6
	4.4	4
	0	4.7
	0	3.8
	0	0
	0	0
	0
	3.7
	5.65

## Sheet: Suppl. Figure 1C
LTBI	cART-naive	cART	cART+3HP
0	0	0	0
0	0	0	0
0	0	0	0
0	0	2.65	0
	4.71		0
	4.9
	4.48
	2.6

## Sheet: Suppl. Figure 1D
LTBI	cART-naive	Early cART	cART+3HP
0	0	0	0
0.95	0.93	0	0
0	1.1	0	0
0	4.7	0	0
0	4.8		0
	3.62		0
	5.12
	0

## Sheet: Suppl. Figure 2E
LTBI	cART-Naive	cART	cART+3HP
0.3	41.5	11.45	0.35
0.2	4.2	4.4	4.5
5.2	3.5	11.22	0.6
0.2	3.4	16.9	0.6
	31.3		0.54
	22		0.76
	22.9
	21.1

## Sheet: Figure 3E
	LTBI				cART-naive				cART				cART+3HP
Total cells	840814	546494	377355		396879	606770	1206887		126889	172634	129672		637795	263259	309373
IL-21+ cells	39986	64103	87963		10497	10351	11846		15984	20982	14038		28661	71416	35817
CD4+ T cells	4141	16993	54420		5025	4536	4755		4530	2825	7913		2194	2794	11989
IL-21+CD4+T cells	22274	26356	21024		7390	7982	9369		4077	10460	7976		18217	12682	7998

## Sheet: Figure 3F
	LTBI			cART naive			cART			cART+3HP
CD4+ T cells	35.2672	27.1277	28.042	5.1732	6.65167	9.23428	5.03579	10.5646	7.28842	11.154	14.8203	13.9012
IL-21+CD4+T cells	5.40969	7.68178	6.79989	0.484887	0.31549	1.43345	1.91402	2.11366	1.86203	1.35625	1.81731	2.58523

[truncated: 13 more sheets: Figure 4D, Figure 6G, Figure 6H, Suppl. Figure 7A, Suppl. Figure 7B, Suppl. Figure 8, Suppl. Figure 9I, Suppl. Figure 9J, Suppl. Figure 10A, Suppl. Figure 10B, Suppl. Figure 12D, Suppl. Figure 15A, Suppl. Figure 15B]
